# Supplementary material for: Preconception Health of Indigenous Peoples in Australia, Canada, New Zealand, and the United States: A Scoping Review
Source: Int J Environ Res Public Health. 2024 Mar 14;21(3):345. doi: 10.3390/ijerph21030345 (PMC10969840; doi:10.3390/ijerph21030345)
Supplement: Supplementary file 1 [file ijerph-21-00345-s001.zip]

Archive with 1 entries (1 files):
- ijerph-2776983-supplementary.docx
